# Supplementary material for: A dataset for deep learning based detection of printed circuit board surface defect
Source: Sci Data. 2024 Jul 22;11:811. doi: 10.1038/s41597-024-03656-8 (PMC11263390; doi:10.1038/s41597-024-03656-8)
Supplement: Supplementary file 1 — DsPCBSD+ [file 41597_2024_3656_MOESM1_ESM.xlsx]

## Sheet: Sheet1
The goal of this study is to establish a publicly available dataset that focuses on the surface defects of inner and outer layer boards of PCB, covering multiple defect categories. The dataset, named DsPCBSD+ (Dataset of PCB surface defect), comprises images sourced from actual PCBs . Experts in PCB have meticulously classified defects into 4 primary categories considering their causes: copper re…
Primary category	Defect name	Labeling name	Defect description	No. of defect labels in the train set	No. of defect labels in the validation set	Annotation instance 1	Annotation instance 2
Copper residue	Short	SH	A Short on a PCB refers to an unintended connection between two or more distinct conductors resulting from the presence of residual copper.	746	169
	Spur	SP	Spur defects are identified by irregular protrusions along the edges of conductors, often manifesting as sharp, pointed shapes.	3655	929
	Spurious copper	SC	Spurious copper refers to irregular or unwanted copper residue found on the base material, within holes, or on copper surfaces.	1308	285
Copper deficiency	Open	OP	An Open defect on PCBs occurs when the connection path within the conductor is interrupted, hindering the flow of electric current along that specific pathway.	1432	338
	Mouse bite	MB	A Mouse bite on a PCB refers to small, localized depression or crack that appear at the edge of conductors.	1983	546
	Hole breakout	HB	The Hole breakout typically refers to a situation where the center of a hole significantly deviates from the hole bounding pad, resulting in a noticeable lack of copper material along some edges of the hole.	2275	608
Conductor scratch	Conductor scratch	CS	Defects on copper wires or copper surfaces stemming from scratches, appearing as linear or multiple linear defects.	2042	448
Foreign object	Conductor foreign object	CFO	Impurities, bubbles, dirt, deposits, or other substances on the conductors are categorized as Conductor foreign object. Meanwhile, the unintentional presence of contamination such as oils, oxides, chemical etching, cleaning agents, solvents, fingerprints, stains and so forth on conductors is also classified as Conductor foreign object.	1409	423
	Base material foreign object.	BMFO	When foreign materials, such as bubbles, chips, particles, or other substances, appear on the base material, they are classified as Base material foreign object. Similarly, contamination, such as grease, adhesives, oxidation, corrosion, and other forms of pollution, visually resembling foreign objects to a significant extent, is also categorized as the defect type of Base material foreign object.…	1334	346
